# Supplementary material for: Diversity and Relative Abundance of Ungulates and Other Medium and Large Mammals in Flooded Forests in the Dahomey Gap (Togo)
Source: Animals (Basel). 2022 Nov 4;12(21):3041. doi: 10.3390/ani12213041 (PMC9654704; doi:10.3390/ani12213041)
Supplement: Supplementary file 1 [file animals-12-03041-s001.zip]

Archive with 1 entries (1 files):
- animals-1999909-supplementary.pdf
